# Supplementary material for: Use of HIV Recency Assays for HIV Incidence Estimation and Other Surveillance Use Cases: Systematic Review
Source: JMIR Public Health Surveill. 2022 Mar 11;8(3):e34410. doi: 10.2196/34410 (PMC8956992; doi:10.2196/34410)
Supplement: Multimedia Appendix 6 [file publichealth_v8i3e34410_app6.xlsx]

## Sheet: Sheet1
Article information				Assays used	Assay types evaluated				Performance assessed						Panel/Region									Findings that performance affected by:
Author	Year	TITLE	Evaluation Focus	Assays or Algorithm	Avidity	BED	Rapid	Comparative Antigen Reactivity	FRR / false recent	MDRI	Sensitivity/ Specificity	Assay correlation	Optimal cut-offs	Impact on incidence estimates	Panel (not region specific)	Africa	N America	S America	Caribbean	W Europe	E Europe	E Asia	S Asia	ART	VL suppression	HIV subtype	Elite control	CD4, AIDS, advanced infection	Sex	Risk group (MSM, PWID, sex work)	Post-partum	Sample type
Suligoi et al	2011	Avidity Index for anti-HIV antibodies: comparison between third- and fourth-generation automated immunoassays	Assay performance	Abbott ARCHITECT HIV Ag/Ab combo avidity	£				£		£	£	£							£
Duong et al	2012	Detection of recent HIV-1 infection using a new limiting-antigen avidity assay: potential for HIV-1 incidence estimates and avidity maturation studies	Assay performance	BED and LAg (before commercial production)	£	£				£			£		£	£	£		£	£						£
Hladik et al	2012	Effect of CD4+ T cell count and antiretroviral treatment on two serological HIV incidence assays	Assay performance	Calypte BED, BioRad Genetic Systems Avidity	£	£			£							£								£	£			£
Keating et al	2012	Lower-sensitivity and avidity modifications of the vitros anti-HIV 1+2 assay for detection of recent HIV infections and incidence estimation	Assay performance	Ortho VITROS (LS and Avidity)	£				£	£			£		£									£				£
Mullis et al	2013	Differential specificity of HIV incidence assays in HIV subtypes A and D-infected individuals from Rakai, Uganda	Assay performance	Calypte BED, BioRad HIV-1/HIV-2 Plus Avidity	£	£			£							£										£			£
Hauser et al	2014	Differential specificity of HIV incidence assays in HIV subtypes A and D-infected individuals from Rakai, Uganda	Assay performance	BED, BioRad Avidity, and Sedia LAg	£	£			£						£					£				£		£	£
Longosz et al	2014	Immune responses in Ugandan women infected with subtypes A and D HIV using the BED capture immunoassay and an antibody avidity assay	Assay performance	BED, BioRad Avidity	£	£			£							£										£
Longosz et al	2014	Impact of HIV subtype on performance of the limiting antigen-avidity enzyme immunoassay, the bio-rad avidity assay, and the BED capture immunoassay in Rakai, Uganda	Assay performance	BED, BioRad Avidity, and unspecified LAg (presumed Sedia based on Duong citation, but not explicitly stated)	£	£			£				£			£										£
Kassanjee et al	2014	Independent Assessment of candidate HIV incidence assays on specimens in the CEPHIA repository	Assay performance	Sedia LAg, BED, LS-Vitros, Vitros Avidity, BioRad Avidity	£	£			£	£					£									£	£		£
Duong et al	2015	Recalibration of the limiting antigen avidity EIA to determine mean duration of recent infection in divergent HIV-1 subtypes	Assay performance	Sedia LAg	£				£	£			£			£	£		£	£		£				£
CEPHIA	2015	Bio-Rad GS HIV-1/HIV-2 PLUS O EIA Avidity Assay Evaluation Report.	Assay performance	Bio-Rad Avidity	£				£	£			£											£	£		£
CEPHIA	2015	Ortho Avidity-VITROS ECi Evaluation Report	Assay performance	Ortho Avidity-VITROS	£				£	£														£	£		£
CEPHIA	2015	Ortho Less Sensitive (LS)-VITROS ECi Evaluation Report.	Assay performance	Ortho Less Sensitive (LS)-VITROS	£				£	£														£	£		£
CEPHIA	2015	SEDIA™ HIV-1 LAg-Avidity EIA Evaluation Report.	Assay performance	Sedia LAg	£				£	£														£	£		£
Ramos et al	2015	Use of the Sample-to-Cutoff Ratio (S/CO) to Identify Recency of HIV-1 Infection (CROI Poster)	Assay performance	ARCHITECT and BioRad GSCOMBO (S/CO assessment)	£								£				£
Fernandez et al	2015	Evaluation of an antibody avidity index method for detecting recent human immunodeficiency virus type 1 infection using an automated chemiluminescence immunoassay	Assay performance	Ortho VITROS Avidity & Sedia BED	£	£			£		£	£	£							£				£				£
Yu et al	2015	Short Communication: Low False Recent Rate of Limiting-Antigen Avidity Assay Among Long-Term Infected Subjects from Guangxi, China	Assay performance	LAg - unspecified. Cites both Sedia and Maxim documentation in the references / seems to conflate?	£				£				£									£			£				£	£
Longosz et al	2015	Comparison of antibody responses to HIV infection in Ugandan women infected with HIV subtypes A and D	Assay performance	Sedia LAg Avidity	£				£	£						£										£
Wei et al	2016	Incident Infection and Resistance Mutation Analysis of Dried Blood Spots Collected in a Field Study of HIV Risk Groups, 2007-2010	Assay performance	BioRad Genetic Systems HIV-1/HIV-2 Plus Avidity	£								£				£							£						£
Moyo et al	2016	Analysis of Viral Diversity in Relation to the Recency of HIV-1C Infection in Botswana	Assay performance	Calypte Aware BED and Sedia LAg Avidity	£	£				£	£		£			£
Hanson et al	2016	Mean Recency Period for Estimation of HIV-1 Incidence with the BED-Capture EIA and Bio-Rad Avidity in Persons Diagnosed in the United States with Subtype B	Assay performance	Calypte Aware BED & BioRad Avidity HIV-1/HIV-2 Plus	£	£				£							£
Curtis et al	2016	Short Communication: Persistence of HIV Antibody Avidity in the Presence of Antiretroviral Therapy	Assay performance	Sedia LAg-Avidity & Bio-Rad Avidity	£				£	£					£		£							£
Kirkpatrick et al	2016	Development and Evaluation of a Modified Fourth-Generation Human Immunodeficiency Virus Enzyme Immunoassay for Cross-Sectional Incidence Estimation in Clade B Populations	Assay performance	BioRad Avidity (Hopkins protocol)	£				£	£			£				£								£			£
Serhir et al	2016	Performance of Bio-Rad and Limiting Antigen Avidity Assays in Detecting Recent HIV Infections Using the Quebec Primary HIV-1 Infection Cohort	Assay performance	BioRad Avidity and Sedia LAg	£				£	£							£
Grebe et al	2017	Recency staging of HIV Infections Through Routine Diagnostic Testing (CROI Poster)	Assay performance	ARCHITECT and Sedia LAg	£					£		£	£		£
Hargrove et al	2017	Short Communication: Heightened HIV Antibody Responses in Postpartum Women as Exemplified by Recent Infection Assays: Implications for Incidence Estimates	Assay performance	Sedia BED, LAg (manufacturer not named), and BioRad Avidity BRAI	£	£				£						£															£
Murphy et al	2017	Moving towards a reliable HIV incidence test - current status, resources available, future directions and challenges ahead	Assay performance	x10 assays	£	£		£							£
Nikolopoulos	2017	Evaluation of the limiting antigen avidity EIA (LAg) in people who inject drugs in Greece	Assay performance	Sedia LAg	£				£		£									£				£		£
Suligoi et al	2017	HIV avidity index performance using a modified fourth-generation immunoassay to detect recent HIV infections	Assay performance	Abbott ARCHITECT HIV Ag/Ab combo avidity	£				£				£							£
Fogel et al	2017	Brief Report: Impact of Early Antiretroviral Therapy on the Performance of HIV Rapid Tests and HIV Incidence Assays	Assay performance	Sedia LAg and BioRad Avidity	£				£							£								£
Schlusser et al	2017	Comparison of cross-sectional HIV incidence assay results from dried blood spots and plasma	Assay performance	Maxim LAg, BED, BioRad Avidity (CDC protocol)	£	£						£			£																	£
Shah et al	2017	Estimating False-Recent Classification for the Limiting-Antigen Avidity EIA and BED-Capture Enzyme Immunoassay in Vietnam: Implications for HIV-1 Incidence Estimates	Assay performance	BED and Sedia LAg	£	£			£													£			£
Grebe et al	2017	Infection Staging and Incidence Surveillance Applications of High Dynamic Range Diagnostic Immuno-Assay Platforms	Assay performance	Sedia LAg, Ortho VITROS, ARCHITECT	£				£	£		£	£		£
Schlusser et al	2017	Short Communication: Comparison of Maxim and Sedia Limiting Antigen Assay Performance for Measuring HIV Incidence	Assay performance	Maxim LAg and Sedia LAg	£					£		£				£									£
Grebe et al	2018	Performance Validation of the Sedia™ HIV-1 Limiting Antigen (LAg)- Avidity EIA in South African Blood Donors (CROI Poster)	Assay performance	Sedia LAg Avid	£					£			£			£
Tehrani et al	2018	High avidity anti-integrase antibodies discriminate recent and non-recent HIV infection: Implications for HIV incidence assay	Assay performance	Sedia BED, Sedia LAg Avidity	£	£			£														£
Grebe et al	2019	Impact of HIV-1 subtype and sex on Sedia limiting Antigen Avidity Assay Performance (CROI Poster)	Assay performance	Sedia LAg Avid	£				£	£			£		£														£
Huik et al	2019	The concordance of the limiting antigen and the Bio-Rad avidity assays in persons from Estonia infected mainly with HIV-1 CRF06_cpx	Assay performance	Sedia LAg and BioRad Avidity	£							£									£
Keating et al	2019	Development of an international external quality assurance program for HIV-1 incidence using the Limiting Antigen Avidity assay	Assay performance	Sedia and Maxim LAg	£							£			£
Hassan et al	2019	Discrimination between recent and non-recent HIV infections using routine diagnostic serological assays	Assay performance	Abbott ARCHITECT, Sedia LAg, and INNO-LIA HIV	£				£		£	£								£
Laeyendecker et al	2019	Validation of the Limiting Antigen Avidity Assay to Estimate Level and Trends in HIV Incidence in an A/D Epidemic in Rakai, Uganda	Assay performance	Sedia LAg	£											£										£
Hauser et al	2019	Evaluation of a BioRad Avidity assay for identification of recent HIV-1 infections using dried serum or plasma spots	Assay performance	BioRad Genscreen (BRAEUR) and BioRad HIV-1/HIV-2 Plus (BRAUSA)	£				£	£	£		£							£
Gonese et al	2019	Evaluation of the Performance of Three Biomarker Assays for Recent HIV Infection Using a Well-Characterized HIV-1 Subtype C Incidence Cohort	Assay performance	BED, Sedia LAg, BioRad Avidity	£	£			£	£						£									£
Sempa et al	2019	Performance comparison of the Maxim and Sedia Limiting Antigen Avidity assays for HIV incidence surveillance	Assay performance	Maxim LAg and Sedia LAg	£				£	£					£
Klock et al	2020	Impact of Early Antiretroviral Treatment Initiation on Performance of Cross-Sectional Incidence Assays	Assay performance	Sedia LAg and BioRad Avidity (Hopkins protocol)	£				£							£	£					£		£	£
Curtis et al	2021	Evaluation of the Abbott ARCHITECT HIV Ag/Ab combo assay for determining recent HIV-1 infection	Assay performance	Abbott ARCHITECT HIV Ag/Ab combo	£				£	£			£		£		£
Marinda et al	2010	Significantly diminished long-term specificity of the BED capture enzyme immunoassay among patients with HIV-1 with very low CD4 counts and those on antiretroviral therapy	Assay performance	Calypte BED		£			£							£								£	£			£
Hargrove et al	2010	Short communication: Simplified estimation of the long-term specificity of the BED assay to improve estimates of HIV incidence	Assay performance	Sedia BED		£				£						£
Parekh et al	2011	Determination of mean recency period for estimation of HIV type 1 Incidence with the BED-capture EIA in persons infected with diverse subtypes	Assay performance	BED		£				£						£	£		£	£		£				£
McNicholl et al	2011	Assessment of BED HIV-1 incidence assay in seroconverter cohorts: effect of individuals with long-term infection and importance of stable incidence	Assay performance	BED		£																£
Laeyendecker et al	2012	Factors associated with incorrect identification of recent HIV infection using the BED capture immunoassay	Assay performance	BED		£			£								£							£	£			£	£
Schüpbach et al	2013	Simple estimation of incident HIV infection rates in notification cohorts based on window periods of algorithms for evaluation of line-immunoassay result patterns	Assay performance	Inno-Lia				£		£										£
CEPHIA	2015	SEDIA™ BED HIV-1 Incidence EIA Evaluation Report.	Assay performance	BED		£			£	£														£	£		£
Keating et al	2016	Performance of the Bio-Rad Geenius HIV1/2 Supplemental Assay in Detecting "Recent" HIV Infection and Calculating Population Incidence	Assay performance	BioRad Geenius				£	£	£					£
Huang et al	2018	Western Blot-Based Logistic Regression Model for the Identification of Recent HIV-1 Infection: A Promising HIV-1 Surveillance Approach for Resource-Limited Regions	Assay performance	Calypte BED		£			£		£											£
CEPHIA	2019	Evaluation of the Asante HIV-1 Rapid Recency Assay.	Assay performance	Sedia Asante			£		£	£	£	£												£			£
Grebe et al	2019	Independent assessment of the Sedia Asante HIV-1 Rapid Recency Assay (Diagnostics Conference)	Assay performance	Sedia Asante			£			£		£	£		£										£
Yufenyuy et al	2019	Evaluation of Rapid Tests for Recent HIV Infection: Implications for Real-time Surveillance and Epidemic Control [ Poster]	Assay performance	Sedia Asante HIV Rapid Recency Assay, and Maxim Swift HIV Rapid Incidence Assay			£				£	£			£	£	£					£
Galiwango et al	2021	Validation of the Asante HIV-1 Rapid Recency Assay for detection of recent HIV-1 infections in Uganda	Assay performance	Asante			£				£					£
Lynch et al	2017	Short Communication: False Recent Ratio of the Limiting-Antigen Avidity Assay and Viral Load Testing Algorithm Among Cameroonians with Long-Term HIV Infection	Algorithm performance	Sedia LAg + VL					£							£												£
Zhu et al	2020	Identifying major drivers of incident HIV infection using recent infection testing algorithms (RITAs) to precisely inform targeted prevention	Algorithm performance	BK Pharmaceuticals LAg alone vs CD4 and/or VL																		£
Verhofstede et al	2017	Decision tree for accurate infection timing in individuals newly diagnosed with HIV-1 infection	Algorithm performance	Sedia BED, Sedia Lag Avid, INNO-LIA, Decision tree					£	£										£				£	£		£	£
Laeyendecker et al	2013	Development of methods for cross-sectional HIV incidence estimation in a large, community randomized trial	Algorithm performance	VL, CD4, Calypte BED, BioRad HIV1/2 Plus O Avidity (403 algorithms)					£	£						£										£
Moyo et al	2014	Evaluation of the false recent classification rates of multiassay algorithms in estimating HIV type 1 subtype C incidence	Algorithm performance	VL, CD4, Calypte BED, BioRad HIV1/2 Plus O Avidity					£							£									£
Duong et al	2019	Field Validation of Limiting-Antigen Avidity Enzyme Immunoassay to Estimate HIV-1 Incidence in Cross-Sectional Survey in Swaziland	Algorithm performance	Sedia LAg+VL										£		£
Voetsch et al	2021	HIV-1 Recent Infection Testing Algorithm With Antiretroviral Drug Detection to Improve Accuracy of Incidence Estimates	Algorithm performance	Sedia LAg/Maxim LAg+VL+ART					£					£		£								£
Laeyendecker et al	2018	Identification and validation of a multi-assay algorithm for cross-sectional HIV incidence estimation in populations with subtype C infection	Algorithm performance	Sedia LAg + BioRad HIV 1/2 Plus O Avidity + VL + CD4 (23,400 algorithms)						£				£		£
Huerga et al	2017	A comparison of self-report and antiretroviral detection to inform estimates of antiretroviral therapy coverage, viral load suppression and HIV incidence in Kwazulu-Natal, South Africa	Algorithm performance	Sedia LAg + VL + ART										£		£								£
Cousins et al	2014	A comparison of two measures of HIV diversity in multi-assay algorithms for HIV incidence estimation	Algorithm performance	Sedia LAg + BioRad HIV 1/2 Plus O Avidity + VL + viral diversity assay						£				£			£
Braunstein et al	2011	Dual testing algorithm of BED-CEIA and AxSYM Avidity Index assays performs best in identifying recent HIV infection in a sample of Rwandan sex workers	Algorithm performance	BED alone vs AxSYM alone vs BED+AxSYM, with CD4					£	£				£		£												£
Karatzas-Delgado et al	2019	Evaluation of an HIV recent infection testing algorithm with serological assays among men who have sex with men in Mexico	Algorithm performance	BED + Maxim LAg + VL + CD4 + ART					£								£
Laeyendecker et al	2012	HIV incidence determination in the United States: a multiassay approach	Algorithm performance	BED + BioRad HIV 1/2 Plus O Avidity + VL + CD4					£	£				£			£
Konikoff et al	2013	Performance of a Limiting-Antigen Avidity Enzyme Immunoassay for Cross-Sectional Estimation of HIV Incidence in the United States	Algorithm performance	BED + Sedia LAg + BioRad HIV 1/2 Plus O Avidity + VL + CD4 (500,000 algorithms)						£				£			£
Laeyendecker et al	2012	Specificity of four laboratory approaches for cross-sectional HIV incidence determination: analysis of samples from adults with known nonrecent HIV infection from five African countries	Algorithm performance	BED + BioRad HIV 1/2 Plus O Avidity + VL + CD4					£							£										£
Moyo et al	2017	Short Communication: Low False Recent Rate of Limiting Antigen-Avidity Assay Combined with HIV-1 RNA Data in Botswana	Algorithm performance	Sedia LAg + VL					£							£
Kim et al	2018	Short Communication: Assessing Estimates of HIV Incidence with a Recent Infection Testing Algorithm That Includes Viral Load Testing and Exposure to Antiretroviral Therapy	Algorithm performance	Maxim LAg + VL + ART										£		£								£
Brookmeyer et al	2012	Estimation of HIV incidence using multiple biomarkers	Algorithm performance	combinations of BED, BioRad Avidity, CD4, VL (100s of algorithms)						£							£
Kassanjee et al	2016	Viral load criteria and threshold optimization to improve HIV incidence assay characteristics	Algorithm performance	VL combined with 1 or more of 7 assays (2,000 algorithms)					£	£						£	£	£							£
